# Supplementary material for: LcMYB4, an unknown function transcription factor gene from sheepgrass, as a positive regulator of chilling and freezing tolerance in transgenic Arabidopsis
Source: BMC Plant Biol. 2020 May 27;20:238. doi: 10.1186/s12870-020-02427-y (PMC7333390; doi:10.1186/s12870-020-02427-y)
Supplement: Supplementary file 1 — Additional file 1: Table S1. All primers used in this study. [file 12870_2020_2427_MOESM1_ESM.xlsx]

## Sheet: Sheet1
Primers were used in this study
Genes	Forward primer 5’-3’	Reverse primer 5’-3’	Usage
LcMYB4	AGAGCCAATCTGGAACGTGG	AAAATCTGGCATACCCCGCA	qRT- PCR
	ATGAAGGTCAGGAAGCCCT	TACAAGGAGAACACGAGCGGCTC	ORF sequence
	GAAGATCTATGAAGGTCAGGAAGCC	GGACTAGTTTCACTTGTTACCATGG	subcellular localization
	CGGAATTCATGAAGGTCAGGAAGCCC	ACGCGTCGACTTCACTTGTTACCATGG	transactivation assay
	GGGGTACCATGAAGGTCAGGAAGCCC	CGAGCTCTTCACTTGTTACCATGGATGGG	plant transformation
	CGGAATTCATGAAGGTCAGGAAGCCC	CGCGTCGACTTCACTTGTTACCATGG	His6 tag-fused LcMYB4
	CGGAATTCATGAAGGTCAGGAAGCCC	ACGCGTCGACTTCACTTGTTACCATGG	yeast two-hybrid
LcFBA1	TCGGAGAATCAATGGCGATGG	TGGCACCAACACGCTGGC	ORF sequence
LcFBA1	ACCGCGAAAACTGTTGCTTC	TGGCGGTTAACTTCCGTGTT	qRT- PCR
LcACTIN	GCACCCTGTGTTGCTCACT	TACCTTGATCTTCATGCTGCTC	qRT- PCR
AtACTIN	TGCTGACCGTATGAGCAAAG	GATTGATCCTCCGATCCAGA	qRT- PCR
AtCBF1	CTTCGCTGACTCGGCTTGG	ACGCACCTTCACTCTGTTCC	qRT- PCR
AtKIN1	ACCAACAAGAATGCCTTCCA	CCGCATCCGATACACTCTTT	qRT- PCR
AtRCI2A	ATCGCCATCCTCTTGCCTCC	TAGGAGAACACGACGGAAC	qRT- PCR
