# Supplementary material for: LcMYB4, an unknown function transcription factor gene from sheepgrass, as a positive regulator of chilling and freezing tolerance in transgenic Arabidopsis
Source: BMC Plant Biol. 2020 May 27;20:238. doi: 10.1186/s12870-020-02427-y (PMC7333390; doi:10.1186/s12870-020-02427-y)
Supplement: Supplementary file 5 — Additional file 5: Table S2. LcMYB4 binding proteins in sheegrass seedling [file 12870_2020_2427_MOESM5_ESM.xlsx]

## Sheet: Sheet1
Table S2 LcMYB4 binding proteins in sheepgrass seedling
Client proteins identified by LC-MS/MS	GI accession	Species	Peptides(95%)
	number
Myb-like protein G	475625790	Aegilops tauschii	14
ATP synthase CF1 beta subunit (chloroplast)	570880114	Viviania marifolia	7
Glyceraldehyde-3-phosphate dehydrogenase A, chloroplastic	475620495	Aegilops tauschii	7
PREDICTED: outer membrane protein A-like	449470698	Cucumis sativus	5
Actin-3	475347358	Aegilops tauschii	4
ATP synthase CF1 alpha subunit	7525018	Arabidopsis thaliana	4
predicted protein	326527751	Hordeum vulgare subsp. vulgare	15
photosystem II 47 kDa protein	7525059	Arabidopsis thaliana	3
glyceraldehyde-3-phosphate dehydrogenase C subunit (GapC)	6721173	Arabidopsis thaliana	3
photosystem II 44 kDa protein	91208984	Solanum bulbocastanum	4
5-methyltetrahydropteroyltriglutamate-homocysteine methyltransferase, putative, expressed	77556633	Oryza sativa Japonica Group	2
translation elongation factor 1A-9	74486744	Gossypium hirsutum	2
fructose-1,6-bisphosphate aldolase	927507	Pisum sativum	1
reversibly glycosylated polypeptide-2 (AtRGB)	9755610	Arabidopsis thaliana	3
phosphoglycerate kinase 1	332641725	Arabidopsis thaliana	3
ATP synthase gamma chain	332657008	Arabidopsis thaliana	3
cytosolic heat shock 70 protein	2660772	Spinacia oleracea	2
